# Supplementary material for: p38 MAPK activation through B7-H3-mediated DUSP10 repression promotes chemoresistance
Source: Sci Rep. 2019 Apr 9;9:5839. doi: 10.1038/s41598-019-42303-w (PMC6456585; doi:10.1038/s41598-019-42303-w)
Supplement: Supplementary file 1 — Supplementary table 1 [file 41598_2019_42303_MOESM1_ESM.xlsx]

## Sheet: Sheet1
Contrast nr 1 - Adjustment method: BH, P-value: 0.05
Entrez ID	Probe	Symbol	Acc	Description	log2 Ratio (logFC)	Average log2-expression	Moderated t-statistic (t)	Raw p-value	Adjusted p-value
9503	5220753	XAGE1D	9503	X antigen family, member 1D	4.308	7.693	25.108	5.4439e-09	8.85614e-05
9503	4490743	XAGE1D	9503	X antigen family, member 1D	4.038	7.528	23.121	1.05498e-08	0.000128719
653219	4390386	XAGE1	653219	X antigen family, member 1	2.686	7.153	25.503	4.80228e-09	8.85614e-05
4109	2490541	MAGEA10	4109	melanoma antigen family A, 10	2.533	7.035	30.048	1.28287e-09	6.26093e-05
8842	7400452	PROM1	8842	prominin 1	2.337	8.993	8.087	3.69382e-05	0.0127853
63827	2100446	BCAN	63827	brevican	2.15	7.162	14.228	4.98679e-07	0.00105815
283463	5390196	MUC19	283463	mucin 19, oligomeric	2.124	7.279	19.342	4.39244e-08	0.000238188
63827	1090246	BCAN	63827	brevican	1.935	8.344	9.241	1.37594e-05	0.00784719
1573	1570661	CYP2J2	1573	cytochrome P450, family 2, subfamily J, polypeptide 2	1.873	6.855	16.875	1.29931e-07	0.000484572
10763	670278	NES	10763	nestin	1.62	6.574	14.63	4.00848e-07	0.000904069
1824	2710400	DSC2	1824	desmocollin 2	1.605	7.118	20.972	2.3033e-08	0.000160586
80381	5900575	CD276	80381	CD276 molecule	1.588	8.575	10.438	5.48253e-06	0.00490451
10319	6280541	LAMC3	10319	laminin, gamma 3	1.56	7.083	8.501	2.56033e-05	0.0108992
22871	1660037	NLGN1	22871	neuroligin 1	1.536	7.367	7.998	4.00591e-05	0.0134909
871	7650017	SERPINH1	871	serpin peptidase inhibitor, clade H (heat shock protein 47), member 1, (collagen binding protein 1)	1.532	6.28	16.732	1.39005e-07	0.000484572
26018	5090408	LRIG1	26018	leucine-rich repeats and immunoglobulin-like domains 1	1.522	6.914	9.918	8.08105e-06	0.00571576
3800	2570402	KIF5C	3800	kinesin family member 5C	1.488	6.829	18.571	6.07404e-08	0.00029055
6527	6620603	SLC5A4	6527	solute carrier family 5 (low affinity glucose cotransporter), member 4	1.39	6.199	8.22	3.28009e-05	0.012314
7368	1580196	UGT8	7368	UDP glycosyltransferase 8 (UDP-galactose ceramide galactosyltransferase)	1.293	6.401	7.959	4.15349e-05	0.0137895
130574	6840220	LYPD6	130574	LY6/PLAUR domain containing 6	1.276	7.724	17.586	9.36696e-08	0.000380954
4600	5490470	MX2	4600	myxovirus (influenza virus) resistance 2 (mouse)	1.274	8.6	12.502	1.36806e-06	0.00230231
79961	6020327	DENND2D	79961	DENN/MADD domain containing 2D	1.272	9.648	15.138	3.06439e-07	0.000787128
114818	510703	KLHL29	114818	kelch-like 29 (Drosophila)	1.257	6.914	15.852	2.13014e-07	0.000649746
29851	2070037	ICOS	29851	inducible T-cell co-stimulator	1.249	6.475	7.944	4.20998e-05	0.0137895
375295	6940059	LOC375295	375295	hypothetical gene supported by BC013438	1.247	9.05	11.794	2.14942e-06	0.00283514
6819	1470689	SULT1C2	6819	sulfotransferase family, cytosolic, 1C, member 2	1.245	6.895	7.094	9.51074e-05	0.0217819
23635	6480349	SSBP2	23635	single-stranded DNA binding protein 2	1.228	6.98	7.826	4.69487e-05	0.0149757
91179	5390703	SCARF2	91179	scavenger receptor class F, member 2	1.203	7.753	6.561	0.000164735	0.0298875
3588	5670719	IL10RB	3588	interleukin 10 receptor, beta	1.187	9.891	12.115	1.74626e-06	0.0025066
4037	730458	LRP3	4037	low density lipoprotein receptor-related protein 3	1.187	6.533	7.998	4.00823e-05	0.0134909
117854	6040653	TRIM6	117854	tripartite motif-containing 6	1.15	6.703	13.309	8.40778e-07	0.0015782
440145	1660181	RP11-11C5.2	440145	similar to RIKEN cDNA 2410129H14	1.146	8.118	11.672	2.32882e-06	0.0028414
2739	6770619	GLO1	2739	glyoxalase I	1.141	12.087	14.898	3.47428e-07	0.000847795
79339	630400	OR51B4	79339	olfactory receptor, family 51, subfamily B, member 4	1.118	6.574	6.608	0.000156686	0.0289656
56666	4070300	PANX2	56666	pannexin 2	1.11	7.486	8.963	1.72831e-05	0.00883743
1949	2680070	EFNB3	1949	ephrin-B3	1.108	7.653	6.551	0.000166357	0.0299591
25853	3290091	WDR40A	25853	WD repeat domain 40A	1.078	8.217	11.501	2.60871e-06	0.00303132
57631	4730731	LRCH2	57631	leucine-rich repeats and calponin homology (CH) domain containing 2	1.047	6.216	15.233	2.91708e-07	0.000787128
8745	110731	ADAM23	8745	ADAM metallopeptidase domain 23	1.04	7.023	11.971	1.91564e-06	0.00259757
80728	4850300	KIAA1688	80728	KIAA1688 protein	1.03	10.378	14.599	4.07538e-07	0.000904069
4678	4260682	NASP	4678	nuclear autoantigenic sperm protein (histone-binding)	1.021	8.877	7.945	4.20704e-05	0.0137895
9124	1410010	PDLIM1	9124	PDZ and LIM domain 1 (elfin)	1.016	6.184	11.593	2.45366e-06	0.00292069
23576	3170292	DDAH1	23576	dimethylarginine dimethylaminohydrolase 1	1.013	5.965	11.97	1.91608e-06	0.00259757
3588	5050368	IL10RB	3588	interleukin 10 receptor, beta	1.011	8.154	7.731	5.1266e-05	0.0157755
146330	6840390	FBXL16	146330	F-box and leucine-rich repeat protein 16	1.006	6.501	10.009	7.54242e-06	0.00556866
7001	5960674	PRDX2	7001	peroxiredoxin 2	-1.011	10.079	-7.41	6.96332e-05	0.0186408
8309	1010114	ACOX2	8309	acyl-Coenzyme A oxidase 2, branched chain	-1.016	6.339	-9.032	1.63288e-05	0.00847779
390	4210524	RND3	390	Rho family GTPase 3	-1.016	8.587	-6.619	0.000154817	0.0289656
834	450491	CASP1	834	caspase 1, apoptosis-related cysteine peptidase (interleukin 1, beta, convertase)	-1.041	10.891	-12.363	1.49214e-06	0.00239869
11221	4830315	DUSP10	11221	dual specificity phosphatase 10	-1.046	9.41	-10.557	5.02905e-06	0.00471316
199777	630767	ZNF626	199777	zinc finger protein 626	-1.051	6.105	-10.175	6.659e-06	0.00541643
5803	130754	PTPRZ1	5803	protein tyrosine phosphatase, receptor-type, Z polypeptide 1	-1.051	7.427	-9.461	1.15343e-05	0.00686489
11221	10259	DUSP10	11221	dual specificity phosphatase 10	-1.052	8.748	-12.152	1.70528e-06	0.0025066
284119	4850301	PTRF	284119	polymerase I and transcript release factor	-1.052	8.119	-7.281	7.90163e-05	0.020085
834	7050382	CASP1	834	caspase 1, apoptosis-related cysteine peptidase (interleukin 1, beta, convertase)	-1.054	10.802	-10.569	4.98838e-06	0.00471316
125893	780471	ZNF816A	125893	zinc finger protein 816A	-1.061	6.962	-10.076	7.17102e-06	0.00556866
493	6900630	ATP2B4	493	ATPase, Ca++ transporting, plasma membrane 4	-1.191	9.975	-9.788	8.93339e-06	0.00605535
23462	6220201	HEY1	23462	hairy/enhancer-of-split related with YRPW motif 1	-1.195	8.433	-5.885	0.000346573	0.0435034
90226	4220437	UCN2	90226	urocortin 2	-1.214	10.619	-7.902	4.37417e-05	0.0142318
7033	7570484	TFF3	7033	trefoil factor 3 (intestinal)	-1.243	6.78	-11.175	3.25441e-06	0.00352951
25907	3130220	TMEM158	25907	transmembrane protein 158	-1.247	11.058	-8.252	3.1862e-05	0.0122316
493	6100482	ATP2B4	493	ATPase, Ca++ transporting, plasma membrane 4	-1.275	9.975	-9.121	1.51767e-05	0.00813938
389816	2140541	LRRC26	389816	leucine rich repeat containing 26	-1.29	6.73	-9.804	8.82345e-06	0.00605535
4145	5670605	MATK	4145	megakaryocyte-associated tyrosine kinase	-1.313	6.965	-8.846	1.90738e-05	0.00921346
5468	830019	PPARG	5468	peroxisome proliferator-activated receptor gamma	-1.327	6.532	-11.332	2.92355e-06	0.00331141
3347	5550598	HTN3	3347	histatin 3	-1.395	6.6	-12.794	1.14396e-06	0.00205927
3914	730040	LAMB3	3914	laminin, beta 3	-1.413	7.682	-16.45	1.59015e-07	0.000517373
140689	4640315	CBLN4	140689	cerebellin 4 precursor	-1.435	7.076	-15.602	2.41553e-07	0.000693457
3347	6770674	HTN3	3347	histatin 3	-1.464	6.811	-10.051	7.30965e-06	0.00556866
222553	1850138	SLC35F1	222553	solute carrier family 35, member F1	-1.488	7.923	-11.301	2.98545e-06	0.00331141
9912	110575	RICH2	9912	Rho-type GTPase-activating protein RICH2	-1.496	6.434	-12.257	1.59492e-06	0.00243245
139221	270176	MUM1L1	139221	melanoma associated antigen (mutated) 1-like 1	-1.538	6.289	-21.069	2.21947e-08	0.000160586
10886	4260128	NPFFR2	10886	neuropeptide FF receptor 2	-1.745	6.91	-7.136	9.11615e-05	0.0215973
8608	4200041	RDH16	8608	retinol dehydrogenase 16 (all-trans)	-2.224	6.524	-18.396	6.54875e-08	0.00029055
19	4060358	ABCA1	19	ATP-binding cassette, sub-family A (ABC1), member 1	-3.211	8.31	-21.558	1.84754e-08	0.000160586
